# Supplementary material for: Efficient Purification of Auto-Exhaust Soot Particles Using Hexagonal Fe2O3 Nanosheets Decorated with Non-Noble Metals (Ni)
Source: Nanomaterials (Basel). 2025 Feb 1;15(3):233. doi: 10.3390/nano15030233 (PMC11820007; doi:10.3390/nano15030233)
Supplement: Supplementary file 1 [file nanomaterials-15-00233-s001.zip]

Archive with 1 entries (1 files):
- nanomaterials-3451694-supplementary.pdf
